# Supplementary material for: Different clinical, virological, serological and tissue tropism outcomes of two new and one old Belgian type 1 subtype 1 porcine reproductive and respiratory virus (PRRSV) isolates
Source: Vet Res. 2015 Mar 21;46(1):37. doi: 10.1186/s13567-015-0166-3 (PMC4367851; doi:10.1186/s13567-015-0166-3)
Supplement: Additional file 2: — Detailed clinical scoring and body temperature of all animals. Daily registration of clinical scores (CS) and body temperature (BT) for each individual animal of PRRSV-infected and control groups is shown. [file 13567_2015_166_MOESM2_ESM.xlsx]

## Sheet: BT
Room	Pig number	Body temperature (°C) at …
		-3	-2	-1	0	1	2	3	4	5	6	7	8	9	10	11	12	13	14	15	16	17	18	19	20	21
80	1543	39.6	40.1	39.8	39.7	40.1	40.2	40.4	40.2	40	39.9	39.9	40.4	40	40.3	nd	nd	nd	nd	nd	nd	nd	nd	nd	nd	nd
13v91	1544	39.9	39.7	39.7	39.4	39.8	39.7	40.2	40.1	40.8	40.2	40.2	40.2	40.4	40.8	40.4	40.6	40.8	40.1	39.7	39.6	39.8	39.7	39.9	39.8	38.7
	1545	39.8	39.9	39.7	39.8	39.6	40	40.2	40.5	39.5	39.4	39.6	39.6	39.7	39.7	nd	nd	nd	nd	nd	nd	nd	nd	nd	nd	nd
	1546	39.5	39.8	39.5	39.4	39.4	39.6	40.8	41.4	39.5	40	39.3	39.9	39.8	39.8	40.2	39.7	39.8	39.5	39.3	39.3	39.2	39	39.3	38.9	38.7
	1547	39.4	39.4	39.4	39.6	39.9	39.7	39.5	39.3	39.6	39.6	39.6	39.7	39.4	39.2	nd	nd	nd	nd	nd	nd	nd	nd	nd	nd	nd
	1548	39.5	39.8	39.3	39.6	39.6	39.8	39.4	40.2	40.2	39.7	39.7	39.4	39.6	39.5	39.6	39.6	39.9	39.1	39.2	39.2	39.2	39	39	38.6	38.7
	1549	39.8	39.7	39.2	39.3	39.5	39.9	40.2	40.1	39.7	39.6	39.5	39.3	39.6	39.4	nd	nd	nd	nd	nd	nd	nd	nd	nd	nd	nd
	1550	39.7	39.8	39.9	39.7	39.8	40.8	40.8	40.3	40.1	39.7	40.1	39.8	39.8	39.5	39.5	39.8	39.8	39.6	39.2	39.2	39.5	38.7	39.5	39.1	38.9
	1551	39	39.5	39.4	40.1	39.5	41	41.2	41.5	40.6	40.4	40.6	40.4	40.3	40.7	39.9	39.5	39.9	39	38.9	38.9	39.1	38.6	38.9	38.5	38.6
	MIN	39	39.4	39.2	39.3	39.4	39.6	39.4	39.3	39.5	39.4	39.3	39.3	39.4	39.2	39.5	39.5	39.8	39	38.9	38.9	39.1	38.6	38.9	38.5	38.6
	MAX	39.9	40.1	39.9	40.1	40.1	41	41.2	41.5	40.8	40.4	40.6	40.4	40.4	40.8	40.4	40.6	40.8	40.1	39.7	39.6	39.8	39.7	39.9	39.8	38.9
	MEAN	39.5778	39.7444	39.5444	39.6222	39.6889	40.0778	40.3	40.4	40	39.8333	39.8333	39.8556	39.8444	39.8778	39.92	39.84	40.04	39.46	39.26	39.24	39.36	39	39.32	38.98	38.72
	SD	0.272845	0.206828	0.24037	0.243812	0.226078	0.501941	0.591608	0.680074	0.474342	0.320156	0.406202	0.406544	0.332081	0.582619	0.383406	0.439318	0.427785	0.439318	0.288097	0.250998	0.288097	0.430116	0.402492	0.51672	0.109545
92	1553	39.4	38.8	39.4	39.4	39.6	40.3	40	39.5	39.4	39.1	39.6	39.6	39.5	39.7	nd	nd	nd	nd	nd	nd	nd	nd	nd	nd	nd
13v117	1554	39.3	39.3	39.1	39.3	39	39.5	39.4	39.3	39.4	39.5	39.2	39.5	39.3	39.8	39.2	39.1	38.9	39.1	38.8	39	38.8	38.9	38.9	38.6	38.5
	1555	38.5	39.4	39.2	39.4	39.4	39.5	39.3	39.4	39.2	39.1	39	39.5	39.4	39.6	nd	nd	nd	nd	nd	nd	nd	nd	nd	nd	nd
	1556	38.4	38.8	39	39.1	39.3	39.6	39.4	39.5	39.1	39.3	39.2	39.6	39.4	39.5	39.5	39.2	38.8	39	38.9	38.6	38.9	38.7	38.7	38.8	38.7
	1557	39.2	39.1	39.6	39.6	39.7	40.9	39.8	40.4	39.6	39.5	39.3	39.5	39.6	39.4	nd	nd	nd	nd	nd	nd	nd	nd	nd	nd	nd
	1558	38.6	39.5	39.2	39.6	39.2	39.4	39.2	39.4	39.1	39.3	38.8	39.5	39.6	39.3	39.8	39.3	39.1	39.1	38.9	38.6	38.6	38.7	38.7	39.1	38.7
	1559	39.7	39.5	39.2	39.4	39	40.1	39.4	39.6	39.2	39.2	39.5	39.2	39.3	39.9	nd	nd	nd	nd	nd	nd	nd	nd	nd	nd	nd
	1560	39.5	39.8	39.4	39.8	39.7	39.9	40.2	40.1	39.8	39.4	39.1	39.5	39.8	39.6	39.5	39.6	39.8	39.3	39.4	39.4	39.2	39.2	39.1	39.5	39.4
	1561	38.8	39.5	39.6	39.5	39.3	40.4	40	39.9	39.3	39.2	38.8	40.1	39.3	39.2	39.5	39.2	39.1	39.1	38.6	38.8	39	38.7	39.1	39	39
	MIN	38.4	38.8	39	39.1	39	39.4	39.2	39.3	39.1	39.1	38.8	39.2	39.3	39.2	39.2	39.1	38.8	39	38.6	38.6	38.6	38.7	38.7	38.6	38.5
	MAX	39.7	39.8	39.6	39.8	39.7	40.9	40.2	40.4	39.8	39.5	39.6	40.1	39.8	39.9	39.8	39.6	39.8	39.3	39.4	39.4	39.2	39.2	39.1	39.5	39.4
	MEAN	39.0444	39.3	39.3	39.4556	39.3556	39.9556	39.6333	39.6778	39.3444	39.2889	39.1667	39.5556	39.4667	39.5556	39.5	39.28	39.14	39.12	38.92	38.88	38.9	38.84	38.9	39	38.86
	SD	0.477261	0.339116	0.212132	0.200693	0.269774	0.510174	0.367423	0.373423	0.235112	0.153659	0.278388	0.235112	0.173205	0.229734	0.212132	0.192354	0.391152	0.109545	0.294958	0.334664	0.223607	0.219089	0.2	0.339116	0.350714
93	1564	38.4	39.4	38.4	39	39.4	39.7	39.6	39.3	39.8	39.5	39.5	39.4	39.4	39.7	nd	nd	nd	nd	nd	nd	nd	nd	nd	nd	nd
07v063	1565	39.8	39.5	38.8	38.9	39.2	40.6	41.2	40.9	39.2	39.5	40.7	41.4	40.3	40.3	40.8	40.4	39.5	39.1	39.3	39.3	39	38.8	38.6	38.8	39.1
	1566	38	37.8	39.4	39.7	39.9	39.7	39.8	39.2	39.2	39.2	39.3	39.5	39.4	39.3	nd	nd	nd	nd	nd	nd	nd	nd	nd	nd	nd
	1567	39.3	38.3	39.1	39.3	39.1	39.3	39.9	39.4	39.6	39.4	39.3	39.4	39.4	39.6	39.4	39.3	39	39.1	39.2	39	39.1	39.3	39.1	39.1	39.1
	1568	38	38.9	39.4	39.2	39.8	40.9	39.8	40.3	39.5	39.4	40.2	39.5	40	40.3	nd	nd	nd	nd	nd	nd	nd	nd	nd	nd	nd
	1569	37.9	38.9	39	39.4	39.5	39.9	39.1	40	40.1	40.2	40.1	40.3	40.7	40	40.2	39.6	39.7	39.2	39.2	38.6	39.6	38.9	39.8	39.3	38.7
	1570	39.4	39.2	38.9	39	39.4	39.7	40.3	39.3	39.6	39.9	39.9	40.3	40.7	40.4	nd	nd	nd	nd	nd	nd	nd	nd	nd	nd	nd
	1571	38	39	39.2	39.4	39.4	40.6	39.5	39.8	39.6	39.5	39.4	39.5	40.3	40.2	39.8	39.7	39.6	39.4	39.5	39.5	39.4	39.5	38.7	38.9	39.4
	1572	38.6	37.2	39.4	39.1	39.4	39.5	39.5	40.1	39.3	39.2	40.2	39.5	39.3	39.8	39.2	39.3	39.1	39.2	39.3	39.2	39.2	39.5	39	39.1	39.2
	MIN	37.9	37.2	38.4	38.9	39.1	39.3	39.1	39.2	39.2	39.2	39.3	39.4	39.3	39.3	39.2	39.3	39	39.1	39.2	38.6	39	38.8	38.6	38.8	38.7
	MAX	39.8	39.5	39.4	39.7	39.9	40.9	41.2	40.9	40.1	40.2	40.7	41.4	40.7	40.4	40.8	40.4	39.7	39.4	39.5	39.5	39.6	39.5	39.8	39.3	39.4
	MEAN	38.6	38.6889	39.0667	39.2222	39.4556	39.9889	39.8556	39.8111	39.5444	39.5333	39.8444	39.8667	39.9444	39.9556	39.88	39.66	39.38	39.2	39.3	39.12	39.26	39.2	39.04	39.04	39.1
	SD	0.722842	0.772082	0.33541	0.253859	0.255495	0.564456	0.60231	0.571061	0.292024	0.324037	0.495255	0.680074	0.581187	0.377859	0.641872	0.450555	0.311448	0.122474	0.122474	0.342053	0.240832	0.331662	0.472229	0.194936	0.254951
82	1573		38.9	38.7	39.9	39.5	39.6	39.7	39.5	39.6	39.5	39.5	39.4	39.1	39.7	nd	nd	nd	nd	nd	nd	nd	nd	nd	nd	nd
Control	1574		38	39.4	39.7	39.2	39.4	39.4	39.4	39.6	39.5	39.4	39.4	39.5	39.4	nd	nd	nd	nd	nd	nd	nd	nd	nd	nd	nd
	1575		39.3	39.7	39.3	39.3	39.1	39.2	39.7	39.7	39	39.3	39.1	39.3	39.3	nd	nd	nd	nd	nd	nd	nd	nd	nd	nd	nd
	1576		39.6	38.9	39.1	38.9	39.2	38.9	39.2	39.2	39.1	38.7	39.4	38.9	39.2	nd	nd	nd	nd	nd	nd	nd	nd	nd	nd	nd
	1577		39.6	39.4	39	39.5	39.3	39.3	39.4	39.5	39.7	39.4	39	39.4	39.1	39.2	39	38.7	38.5	38.9	39.3	39.2	39.2	38.8	38.7	38.9
	1578		38.8	39.2	38.9	38.9	39.1	39.2	39.3	39.5	39.2	39.2	39.3	39.1	39.5	39	38.5	38.6	39.2	38.7	38.9	39	38.4	38.9	39.2	38.7
	1579		38.2	39	39.3	38.7	39.3	38.5	39.3	39.4	38.7	39.2	39.2	39.1	39.1	38.8	39	38.7	39	39.2	38.7	38.6	38.9	38.7	38.7	38.9
	1580		39.4	39.1	39.2	39.3	39.3	39.3	39	39.5	39.1	39.3	39.3	38.9	39	38.9	38.9	39.1	39	39	39	39.2	39.3	39.3	38.8	39
	1581		39.5	39.2	39.4	38.8	38.9	39.4	39.3	39.3	39.7	39.3	39.1	39.4	39.2	39.3	39.3	39.2	39.1	39.2	38.8	39.4	39.2	39.2	39	39
	MIN	0	38	38.7	38.9	38.7	38.9	38.5	39	39.2	38.7	38.7	39	38.9	39	38.8	38.5	38.6	38.5	#REF!	38.7	38.6	38.4	38.7	38.7	38.7
	MAX	0	39.6	39.7	39.9	39.5	39.6	39.7	39.7	39.7	39.7	39.5	39.4	39.5	39.7	39.3	39.3	39.2	39.2	#REF!	39.3	39.4	39.3	39.3	39.2	39
	MEAN		39.0333	39.1778	39.3111	39.1222	39.2444	39.2111	39.3444	39.4778	39.2778	39.2556	39.2444	39.1889	39.2778	39.04	38.94	38.86	38.96	39	38.94	39.08	39	38.98	38.88	38.9
	SD	#DIV/0!	0.60208	0.299073	0.321887	0.303223	0.200693	0.340751	0.194365	0.156347	0.341971	0.229734	0.150923	0.220479	0.222361	0.207364	0.288097	0.270185	0.270185	#REF!	0.230217	0.303315	0.367423	0.258844	0.216795	0.122474

## Sheet: CS
Room	Pig number	Clinical scoring at …
		-3	-2	-1	0	1	2	3	4	5	6	7	8	9	10	11	12	13	14	15	16	17	18	19	20	21
80	1543	0	0	0	0	0	1	1	1	2	0	1	1	1	1	nd	nd	nd	nd	nd	nd	nd	nd	nd	nd	nd
13v91	1544	0	0	0	0	0	0	1	0	0	0	1	2	1	1	1	0	0	1	0	0	0	0	0	0	0
	1545	0	0	1	0	0	1	2	2	1	1	1	1	0	1	nd	nd	nd	nd	nd	nd	nd	nd	nd	nd	nd
	1546	0	0	0	0	0	1	3	2	0	0	0	0	1	0	0	1	0	0	0	0	0	0	0	0	0
	1547	0	0	1	0	1	1	0	1	1	0	1	1	1	0	nd	nd	nd	nd	nd	nd	nd	nd	nd	nd	nd
	1548	0	0	0	0	0	0	1	0	1	0	0	0	0	1	0	0	0	0	0	0	0	0	0	0	0
	1549	0	0	0	1	1	0	2	2	0	1	0	1	0	1	nd	nd	nd	nd	nd	nd	nd	nd	nd	nd	nd
	1550	0	0	0	0	1	2	1	1	2	2	2	2	0	0	1	1	2	3	0	0	0	0	0	0	0
	1551	0	1	1	1	1	2	3	3	2	4	2	2	1	2	1	1	1	2	2	0	0	0	0	0	0
	MIN	0	0	0	0	0	0	0	0	0	0	0	0	0	0	0	0	0	0	0	0	0	0	0	0	0
	MAX	0	1	1	1	1	2	3	3	2	4	2	2	1	2	1	1	2	3	2	0	0	0	0	0	0
	MEAN	0	0.111111	0.333333	0.222222	0.444444	0.888889	1.55556	1.33333	1	0.888889	0.888889	1.11111	0.555556	0.777778	0.6	0.6	0.6	1.2	0.4	0	0	0	0	0	0
	SD	0	0.333333	0.5	0.440959	0.527046	0.781736	1.01379	1	0.866025	1.36423	0.781736	0.781736	0.527046	0.666667	0.547723	0.547723	0.894427	1.30384	0.894427	0	0	0	0	0	0
92	1553	0	0	0	0	0	0	0	0	0	0	0	0	0	0	nd	nd	nd	nd	nd	nd	nd	nd	nd	nd	nd
13v117	1554	0	0	0	0	0	0	0	0	0	0	0	0	0	0	0	0	0	0	0	0	0	0	0	0	0
	1555	0	0	0	0	0	0	0	1	0	0	0	0	0	0	nd	nd	nd	nd	nd	nd	nd	nd	nd	nd	nd
	1556	0	0	0	0	0	0	0	0	0	0	0	0	0	0	0	0	0	0	0	0	0	0	0	0	0
	1557	0	0	0	0	0	2	0	0	0	0	0	0	0	0	nd	nd	nd	nd	nd	nd	nd	nd	nd	nd	nd
	1558	0	0	0	0	0	0	0	1	1	0	0	0	0	0	0	0	0	0	0	0	0	0	0	0	0
	1559	0	0	0	0	0	1	0	2	0	0	0	0	0	0	nd	nd	nd	nd	nd	nd	nd	nd	nd	nd	nd
	1560	0	0	1	0	0	3	2	2	1	0	0	0	0	1	0	0	0	0	0	0	0	0	0	0	0
	1561	0	0	0	0	0	0	1	0	0	0	0	0	0	0	0	0	0	0	0	0	0	0	0	0	0
	MIN	0	0	0	0	0	0	0	0	0	0	0	0	0	0	0	0	0	0	0	0	0	0	0	0	0
	MAX	0	0	1	0	0	3	2	2	1	0	0	0	0	1	0	0	0	0	0	0	0	0	0	0	0
	MEAN	0	0	0.111111	0	0	0.666667	0.333333	0.666667	0.222222	0	0	0	0	0.111111	0	0	0	0	0	0	0	0	0	0	0
	SD	0	0	0.333333	0	0	1.11803	0.707107	0.866025	0.440959	0	0	0	0	0.333333	0	0	0	0	0	0	0	0	0	0	0
93	1564	0	0	0	0	0	0	0	0	0	0	0	0	0	0	nd	nd	nd	nd	nd	nd	nd	nd	nd	nd	nd
07v063	1565	0	0	0	0	0	0	1	1	0	0	1	1	1	1	1	0	0	0	0	0	0	0	0	0	0
	1566	0	0	0	0	0	0	0	0	0	0	0	0	0	0	nd	nd	nd	nd	nd	nd	nd	nd	nd	nd	nd
	1567	0	0	0	0	0	0	0	0	0	0	0	0	0	0	0	0	0	0	0	0	0	0	0	0	0
	1568	0	0	0	0	0	0	0	0	0	0	1	0	0	0	nd	nd	nd	nd	nd	nd	nd	nd	nd	nd	nd
	1569	0	0	0	0	0	0	0	0	0	0	0	2	1	1	1	0	0	0	0	0	0	0	0	0	0
	1570	0	0	0	0	0	0	0	0	0	0	0	0	0	0	nd	nd	nd	nd	nd	nd	nd	nd	nd	nd	nd
	1571	0	0	0	0	0	1	0	0	0	0	0	0	0	0	0	0	0	0	0	0	0	0	0	0	0
	1572	0	0	0	0	0	0	0	0	0	0	0	0	0	0	0	0	0	0	0	0	0	0	0	0	0
	MIN	0	0	0	0	0	0	0	0	0	0	0	0	0	0	0	0	0	0	0	0	0	0	0	0	0
	MAX	0	0	0	0	0	1	1	1	0	0	1	2	1	1	1	0	0	0	0	0	0	0	0	0	0
	MEAN	0	0	0	0	0	0.111111	0.111111	0.111111	0	0	0.222222	0.333333	0.222222	0.222222	0.4	0	0	0	0	0	0	0	0	0	0
	SD	0	0	0	0	0	0.333333	0.333333	0.333333	0	0	0.440959	0.707107	0.440959	0.440959	0.547723	0	0	0	0	0	0	0	0	0	0
82	1573		0	0	0	0	0	0	0	0	0	0	0	0	0	nd	nd	nd	nd	nd	nd	nd	nd	nd	nd	nd
Control	1574		0	0	0	0	0	0	0	0	0	0	0	0	0	nd	nd	nd	nd	nd	nd	nd	nd	nd	nd	nd
	1575		0	0	0	0	0	0	0	0	0	0	0	0	0	nd	nd	nd	nd	nd	nd	nd	nd	nd	nd	nd
	1576		0	0	0	0	0	0	0	0	0	0	0	0	0	nd	nd	nd	nd	nd	nd	nd	nd	nd	nd	nd
	1577		0	0	0	0	0	0	0	0	0	0	0	0	0	0	0	0	0	0	0	0	0	0	0	0
	1578		0	0	0	0	0	0	0	0	0	0	0	0	0	0	0	0	0	0	0	0	0	0	0	0
	1579		0	0	0	0	0	0	0	0	0	0	0	0	0	0	0	0	0	0	0	0	0	0	0	0
	1580		0	0	0	0	0	0	0	0	0	0	0	0	0	0	0	0	0	0	0	0	0	0	0	0
	1581		0	0	0	0	0	0	0	0	0	0	0	0	0	0	0	0	0	0	0	0	0	0	0	0
	MIN	0	0	0	0	0	0	0	0	0	0	0	0	0	0	0	0	0	0	0	0	0	0	0	0	0
	MAX	0	0	0	0	0	0	0	0	0	0	0	0	0	0	0	0	0	0	0	0	0	0	0	0	0
	MEAN		0	0	0	0	0	0	0	0	0	0	0	0	0	0	0	0	0	0	0	0	0	0	0	0
	SD	#DIV/0!	0	0	0	0	0	0	0	0	0	0	0	0	0	0	0	0	0	0	0	0	0	0	0	0

## Sheet: Diarrhea
Room	Diarrhea scores on grouplevel at different days post challenge
	-3	-2	-1	0	1	2	3	4	5	6	7	8	9	10	11	12	13	14	15	16	17	18	19	20	21
80
13v91	0	0	0	0	0	0	0	0	0	0	0	0	0	0	0	0	0	1	1	1	1	2	1	1	1
92
13v117	0	0	0	0	0	0	0	0	0	0	0	0	0	0	0	0	0	0	0	0	0	0	0	0	0
93
07v063	0	0	0	0	0	0	0	0	0	0	0	0	0	0	0	0	0	0	0	0	0	0	0	0	0
82
Control		0	0	0	1	1	0	0	0	0	0	0	0	0	0	0	0	0	0	0	0	0	0	0	0
